# Supplementary material for: Germline RAD51C and RAD51D Mutations in High-Risk Chinese Breast and/or Ovarian Cancer Patients and Families
Source: J Pers Med. 2024 Aug 16;14(8):866. doi: 10.3390/jpm14080866 (PMC11355318; doi:10.3390/jpm14080866)
Supplement: Supplementary file 1 [file jpm-14-00866-s001.zip]

Archive with 1 entries (1 files):
- jpm-3121883-supplementary.pdf
